# Supplementary material for: BioThings SDK: a toolkit for building high-performance data APIs in biomedical research
Source: Bioinformatics. 2022 Jan 10;38(7):2077–9. doi: 10.1093/bioinformatics/btac017 (PMC8963279; doi:10.1093/bioinformatics/btac017)
Supplement: btac017_Supplementary_Data [file btac017_supplementary_data.zip]

Archive with 3 entries (2 files):
- btac017-suppl_data/
- btac017-suppl_data/Supplemental Figures.docx
- btac017-suppl_data/Supplemental Table 1 - APIs using BioThings SDK.xlsx
