# Supplementary material for: BioThings SDK: a toolkit for building high-performance data APIs in biomedical research
Source: Bioinformatics. 2022 Jan 10;38(7):2077–9. doi: 10.1093/bioinformatics/btac017 (PMC8963279; doi:10.1093/bioinformatics/btac017)
Supplement: btac017_Supplementary_Data [file btac017_supplementary_data.zip › btac017-suppl_data/Supplemental Table 1 - APIs using BioThings SDK.xlsx]

## Sheet: Sheet2
APIs	records	API Type	resource type	Resource Description	Known projects using this API	Requests within last 30 days of 10/15/2021
MyGene.info	46107797	Core BioThings API	gene	Gene-centric metadata (ie- "annotations") from NCBI Gene, Ensembl, Uniprot, NetAffx, PharmGKB, UCSC, CPDB	BioGPS, ENCODE project, Monarch Initiative, GeneWikiPlus, myGeneNet, MinePath, Biomedical Data Translator Project	18007523
MyVariant.info	803819895	Core BioThings API	variant	Genetic Variant-centric metadata (ie- "annotations") from dbNSFP, dbSNP, ClinVar, EVS, CADD, MutDB, GWAS Catalog, COSMIC, DOCM, SNPedia, EMVClass, Scripps Wellderly, EXAC, GRASP, UniProt, CIViC, Cancer Genome Interpreter, genome Aggregation Database, Geno2MP	CIViC, VAPr, OMNI, Open Humans, MyGene2, ClinGen, PharmGKB, Biomedical Data Translator Project	27177600
MyChem.info	177383131	Core BioThings API	chemical	Chemical-centric metadata (ie- "annotations") from AEOLUS, ChEBI, ChEMBL, DrugBank, DrugCentral, ginas, NDC, PharmGKB, PubChem, SIDER, UNII	Biomedical Data Translator Project	Not available
MyDisease.info	126807	Core BioThings API	disease	Disease-centric metadata (ie- "annotations") from Comparative Toxicogenomics Database (CTD), Monarch Disease Ontology (MONDO), Human Phenotype Ontology (HPO), UMLS, Disease Ontology, and DisGenet	Biomedical Data Translator Project	962
t.biothings.io	126807	Core BioThings API	taxonomy	Taxonomy-centric metadata ("annotations") from NCBI Taxonomy, NCBI Gene, and Uniprot	Biomedical Data Translator Project	103
Outbreak.info	2941798	Data Portal API	COVID-19 Resources metadata, epidemiology, and genomics data	COVID-19/SARS-CoV2-related Epidemiology Data from JHU, The Covid Tracking Project, and NYT; Genomics Data from GISAID; and Resources Metadata from Litcovid, bioRxiv, medRxiv, Zenodo, Figshare, Dataverse, Imperial College, NCT Clinical Trials, WHO Clinical Trials, protocols.io, PDB, Covid19-LST, and ImmPort	Outbreak.info Portal	8688332
CViSB data API	Not available	Data Portal API	Ebola, Lassa, COVID-19 data	Experimental data results, patient demographic information, and sample metadata for Ebola, Lassa, and COVID-19	CViSB portal	Not available
N3C data API	Not available	Data Portal API	COVID-19 data	Very large row-level (patient-level) COVID-19 clinical dataset	The National COVID Cohort Collaborative	Not available
NIAID data API	Not available	Data Portal API	Allergy and Infectious Disease Resources metadata	Dataset and Software metadata aggregated from Omics DI, NCBI GEO, Zenodo, Harvard Dataverse, NYU Data Catalog, ImmPort, and the Data Discovery Engine	NIAID Data portal	Not available
cord_cc	787	NCATs knowledgesource API	geneset	Text-mined Gene Ontology Cell Component mentions from the CORD-19 Kaggle dataset	Biomedical Data Translator Project	Not available
cord_genomic_entity	632	NCATs knowledgesource API	genomicentity	Text-mined genomic entity mentions from the CORD-19 Kaggle dataset	Biomedical Data Translator Project	Not available
cord_cell	576	NCATs knowledgesource API	cell	Text-mined cell mentions from the CORD-19 Kaggle dataset	Biomedical Data Translator Project	Not available
cord_ma	1594	NCATs knowledgesource API	geneset	Dead Link	Biomedical Data Translator Project	Not available
agr	37994	NCATs knowledgesource API	association	gene, variant, disease associations from a consortia of 6 model organisms	Biomedical Data Translator Project	Not available
cord_protein	10321	NCATs knowledgesource API	protein	Text-mined protein mentions from the CORD-19 Kaggle dataset	Biomedical Data Translator Project	Not available
cord_chemical	6231	NCATs knowledgesource API	chemical	Text-mined chemical mentions from the CORD-19 Kaggle dataset	Biomedical Data Translator Project	Not available
denovodb	271069	NCATs knowledgesource API	variant	A collection of germline de novo variants identified in the human genome.	Biomedical Data Translator Project	Not available
biggim	303581994	NCATs knowledgesource API	association	BigGIM I (gene-gene expression correlations) from the Hadlock Lab at the Institute for Systems Biology	Biomedical Data Translator Project	Not available
ccle	1045196	NCATs knowledgesource API	variant	Merged mutation calls (coding region, germline filtered) from the Cancer Cell Line Encyclopedia	Biomedical Data Translator Project	Not available
clinical_risk_kp	471872	NCATs knowledgesource API	association	Clinical risk correlations from the Hadlock Lab at the Institute for Systems Biology	Biomedical Data Translator Project	Not available
cell_ontology	2234	NCATs knowledgesource API	cell	Cell types and their synonyms from the Cell Ontology	Biomedical Data Translator Project	Not available
cord_anatomy	2730	NCATs knowledgesource API	anatomy	Text-mined anatomy mentions from the CORD-19 Kaggle dataset	Biomedical Data Translator Project	Not available
biomuta	3737897	NCATs knowledgesource API	variant	Nonsynonymous single-nucleotide variations (nsSNVs) associated with cancer	Biomedical Data Translator Project	Not available
cord_bp	2960	NCATs knowledgesource API	geneset	Text-mined Gene Ontology Biological Process mentions from the CORD-19 Kaggle dataset	Biomedical Data Translator Project	Not available
cord_disease	2631	NCATs knowledgesource API	disease	Text-mined disease mentions from the CORD-19 Kaggle dataset	Biomedical Data Translator Project	Not available
dgidb	70248	NCATs knowledgesource API	association	Dead Link: correct to: https://github.com/kevinxin90/DGIdb	Biomedical Data Translator Project	Not available
cord_gene	10292	NCATs knowledgesource API	gene	Text-mined gene mentions from the CORD-19 Kaggle dataset	Biomedical Data Translator Project	Not available
DISEASES	5703	NCATs knowledgesource API	disease	Disease-gene associations mined from literature by the Jensen Lab at the Novo Nordisk Foundation Center for Protein Research	Biomedical Data Translator Project	Not available
drug_response_kp	4803253	NCATs knowledgesource API	association	Drug, Gene, Disease associations assembled from MyGene.info, MyChem.info, and other BioThings APIs	Biomedical Data Translator Project	Not available
ebigene2phenotype	2038	NCATs knowledgesource API	gene	Gene-Phenotype pair and attribute information from EBI	Biomedical Data Translator Project	Not available
geneset	58745	NCATs knowledgesource API	geneset	Pathway, GO BP, GO CC, and GO MF genesets assembled from MyGene.info	Biomedical Data Translator Project	Not available
go_bp	28927	NCATs knowledgesource API	geneset	Gene Ontology Biological Processes and related genes	Biomedical Data Translator Project	Not available
go_cc	4189	NCATs knowledgesource API	geneset	Gene Ontology Cellular Components and related genes	Biomedical Data Translator Project	Not available
go_mf	11146	NCATs knowledgesource API	geneset	Gene Ontology Molecular Functions and related genes	Biomedical Data Translator Project	Not available
gwascatalog	87941	NCATs knowledgesource API	variant	Dead link: Code (correct to: https://github.com/sirloon/gwascatalog/)	Biomedical Data Translator Project	Not available
hpo	15247	NCATs knowledgesource API	phenotype	Phenotypes and synonyms from the Human Phenotype Ontology	Biomedical Data Translator Project	Not available
idisk	919	NCATs knowledgesource API	umls	Dietary Supplement data from the Integrated Dietary Supplement Knowledge Base	Biomedical Data Translator Project	Not available
kaviar	213390302	NCATs knowledgesource API	variant	A compilation of SNVs, indels, and complex variants observed in humans, designed to facilitate testing for the novelty and frequency of observed variants	Biomedical Data Translator Project	Not available
mgigene2phenotype	66089	NCATs knowledgesource API	gene	Gene and gene-phenotype associations from MGI	Biomedical Data Translator Project	Not available
mrcoc	46064731	NCATs knowledgesource API	cooccurrence	MEDLINE Co-Occurrences (MRCOC)	Biomedical Data Translator Project	Not available
multiomics_wellness_kp	288526	NCATs knowledgesource API	association	Correlations between blood analytes as measured in a cohort of largely healthy individuals provided by the NCATS Multiomics Provider	Biomedical Data Translator Project	Not available
pfocr	55309	NCATs knowledgesource API	geneset	Pathways and genes from Pathway Figures found through Optical Character Recognition (PFOCR)	Biomedical Data Translator Project	Not available
phenotype	15247	NCATs knowledgesource API	phenotype	Phenotypes and synonyms from the Mammalian Phenotype Ontology	Biomedical Data Translator Project	Not available
phewas	3144	NCATs knowledgesource API	variant	SNP catalog from Phenome Wide Association Studies	Biomedical Data Translator Project	Not available
pseudocap_go	1537	NCATs knowledgesource API	gene	Pseudomonas Gene Ontology annotations from the Pseudomonas Community Annotation Project	Biomedical Data Translator Project	Not available
repodb	2211	NCATs knowledgesource API	chemical	Drug and indication information from the Drug Repositioning Database	Biomedical Data Translator Project	Not available
semmed	36248	NCATs knowledgesource API	disease	Disease mentions and associations from SemMedDB	Biomedical Data Translator Project	Not available
semmed_anatomy	2750	NCATs knowledgesource API	anatomy	Anatomy mentions and associations from SemMedDB	Biomedical Data Translator Project	Not available
semmedbp	6887	NCATs knowledgesource API	geneset	Biological Process mentions and associations from SemMedDB	Biomedical Data Translator Project	Not available
semmedchemical	58812	NCATs knowledgesource API	chemical	Chemical mentions and assoications from SemMedDB	Biomedical Data Translator Project	Not available
semmeddb	114383742	NCATs knowledgesource API	association	Associations between different semantic types from SemMedDB	Biomedical Data Translator Project	Not available
semmedgene	33339	NCATs knowledgesource API	gene	Gene mentions and assoications from SemMedDB	Biomedical Data Translator Project	Not available
semmedphenotype	393	NCATs knowledgesource API	phenotype	Phenotype mentions and assoications from SemMedDB	Biomedical Data Translator Project	Not available
tcga_mut_freq_kp	332347	NCATs knowledgesource API	association		Biomedical Data Translator Project	Not available
text_mining_co_occurrence_kp	21000000	NCATs knowledgesource API	association	Co-occurence assocations text mined from the CORD-19 Kaggle Dataset	Biomedical Data Translator Project	Not available
text_mining_targeted_association	1155272	NCATs knowledgesource API	association	Targeted associations text mined from the CORD-19 Kaggle Dataset	Biomedical Data Translator Project	Not available
textminingkp	34	NCATs knowledgesource API	protein		Biomedical Data Translator Project	Not available
uberon	13898	NCATs knowledgesource API	anatomy	Body parts, organs and tissue terms and synonyms from a variety of animal species, with a focus on vertebrates	Biomedical Data Translator Project	Not available
umlschem	58812	NCATs knowledgesource API	chemical	Chemical information from UMLS	Biomedical Data Translator Project	Not available
upheno_ontology	13600	NCATs knowledgesource API	phenotype	Phenotypes and synonyms from the Unified Phenotype Ontology	Biomedical Data Translator Project	Not available
Summary:
Total APIs:	60
Total available records:	1741764831
Total available monthly requests:	53874520
